# Supplementary material for: Incipient Sympatric Speciation and Evolution of Soil Bacteria Revealed by Metagenomic and Structured Non-Coding RNAs Analysis
Source: Biology (Basel). 2022 Jul 26;11(8):1110. doi: 10.3390/biology11081110 (PMC9331176; doi:10.3390/biology11081110)
Supplement: Supplementary file 1 [file biology-11-01110-s001.zip]

Archive with 30 entries (30 files):
- Supplementary Figure S1.pdf
- Supplementary Figure S10.pdf
- Supplementary Figure S11.pdf
- Supplementary Figure S12.pdf
- Supplementary Figure S13.pdf
- Supplementary Figure S14.pdf
- Supplementary Figure S15.pdf
- Supplementary Figure S16.pdf
- Supplementary Figure S17.pdf
- Supplementary Figure S18.pdf
- Supplementary Figure S19.pdf
- Supplementary Figure S2.pdf
- Supplementary Figure S20.pdf
- Supplementary Figure S21.pdf
- Supplementary Figure S22.pdf
- Supplementary Figure S23.pdf
- Supplementary Figure S24.pdf
- Supplementary Figure S25.pdf
- Supplementary Figure S3.pdf
- Supplementary Figure S4.pdf
- Supplementary Figure S5.pdf
- Supplementary Figure S6.pdf
- Supplementary Figure S7.pdf
- Supplementary Figure S8.pdf
- Supplementary Figure S9.pdf
- Supplementary Table S1.xlsx
- Supplementary Table S2.xlsx
- Supplementary Table S3.xlsx
- Supplementary Table S4.xlsx
- Supplementary Table S5.xlsx
