# Supplementary material for: Incipient Sympatric Speciation and Evolution of Soil Bacteria Revealed by Metagenomic and Structured Non-Coding RNAs Analysis
Source: Biology (Basel). 2022 Jul 26;11(8):1110. doi: 10.3390/biology11081110 (PMC9331176; doi:10.3390/biology11081110)
Supplement: Supplementary file 1 [file biology-11-01110-s001.zip › Supplementary Table S1.xlsx]

## Sheet: Sheet1
Sympatric speciation, by definition, is the origin of new species within a freely interbreeding population. Recently, sympatric speciation has received widespread attention in the scientific community and has been the subject of heated debate [1-38].
1. Forbes AA, Powell TH, Stelinski LL, Smith JJ, & Feder JL (2009) Sequential sympatric speciation across trophic levels. Science 323(5915):776-779.
2. Rolán-Alvarez E (2007) Sympatric speciation as a by-product of ecological adaptation in the Galician Littorina saxatilis hybrid zone. J Mollus Stud 73(1):1-10.
3. Doebeli M & Dieckmann U (2003) Speciation along environmental gradients. Nature 421(6920):259-264.
4. Nosil P (2008) Speciation with gene flow could be common. Mol Ecol 17(9):2103-2106.
5. Papadopulos AS, et al. (2011) Speciation with gene flow on Lord Howe Island. Proc Natl Acad Sci USA 108(32):13188-13193.
6. Martin CH (2013) Strong assortative mating by diet, color, size, and morphology but limited progress toward sympatric speciation in a classic example: Cameroon crater lake cichlids. Evolution 67(7):2114-2123.
7. Jones AG, Moore GI, Kvarnemo C, Walker D, & Avise JC (2003) Sympatric speciation as a consequence of male pregnancy in seahorses. Proc Natl Acad Sci USA 100(11):6598-6603.
8. Friesen V, et al. (2007) Sympatric speciation by allochrony in a seabird. Proc Natl Acad Sci USA 104(47):18589-18594.
9. Gavrilets S & Waxman D (2002) Sympatric speciation by sexual conflict. Proc Natl Acad Sci USA 99(16):10533-10538.
10. Higashi M, Takimoto G, & Yamamura N (1999) Sympatric speciation by sexual selection. Nature 402(6761):523-526.
11. Van Leuven JT, Meister RC, Simon C, & McCutcheon JP (2014) Sympatric speciation in a bacterial endosymbiont results in two genomes with the functionality of one. Cell 158(6):1270-1280.
12. Crow KD, Munehara H, & Bernardi G (2010) Sympatric speciation in a genus of marine reef fishes. Mol Ecol 19(10):2089-2105.
13. Via S (2001) Sympatric speciation in animals: the ugly duckling grows up. Trends Ecol Evol 16(7):381-390.
14. Barluenga M, Stölting KN, Salzburger W, Muschick M, & Meyer A (2006) Sympatric speciation in Nicaraguan crater lake cichlid fish. Nature 439(7077):719-723.
15. Savolainen V, et al. (2006) Sympatric speciation in palms on an oceanic island. Nature 441(7090):210-213.
16. Berlocher SH & Feder JL (2002) Sympatric speciation in phytophagous insects: moving beyond controversy? Annu Rev Entomol 47(1):773-815.
17. Bird CE, Fernandez-Silva I, Skillings DJ, & Toonen RJ (2012) Sympatric speciation in the post “modern synthesis” era of evolutionary biology. Evol Biol 39(2):158-180.
18. Bolnick DI (2011) Sympatric speciation in three spine stickle back: why not? Int J Ecol 2011.
19. Bolnick DI & Fitzpatrick BM (2007) Sympatric speciation: models and empirical evidence. Annu Rev Ecol Evol:459-487.
20. Schliewen UK, Tautz D, & Pääbo S (1994) Sympatric speciation suggested by monophyly of crater lake cichlids. Nature 368(6472):629-632.
21. Friedman J, Alm EJ, & Shapiro BJ (2013) Sympatric speciation: when is it possible in bacteria? PLoS ONE 8(1):e53539.
22. Jiggins CD (2006) Sympatric speciation: why the controversy? Curr Biol 16(9):R333-R334.
23. Feder JL, Egan SP, & Nosil P (2012) The genomics of speciation-with-gene-flow. Trends Genet 28(7):342-350.
24. Martin CH (2012) Weak disruptive selection and incomplete phenotypic divergence in two classic examples of sympatric speciation: Cameroon Crater Lake cichlids. Am Nat 180(4):E90-E109.
25. Fitzpatrick BM, Fordyce J, & Gavrilets S (2008) What, if anything, is sympatric speciation? J Evol Biol 21(6):1452-1459.
26. Michel AP, et al. (2010) Widespread genomic divergence during sympatric speciation. Proc Natl Acad Sci USA 107(21):9724-9729.
27. Soria-Carrasco V, et al. (2014) Stick insect genomes reveal natural selection’s role in parallel speciation. Science 344(6185):738-742.
28. Débarre F (2012) Refining the conditions for sympatric ecological speciation. J Evol Biol 25(12):2651-2660.
29. Johannesson K (2001) Parallel speciation: a key to sympatric divergence. Trends Ecol Evol 16(3):148-153.
30. Dieckmann U & Doebeli M (1999) On the origin of species by sympatric speciation. Nature 400(6742):354-357.
31. Kondrashov AS & Kondrashov FA (1999) Interactions among quantitative traits in the course of sympatric speciation. Nature 400(6742):351-354.
32. Wilson AB, Noack–Kunnmann K, & Meyer A (2000) Incipient speciation in sympatric Nicaraguan crater lake cichlid fishes: sexual selection versus ecological diversification. Phil Trans R Soc B 267(1458):2133-2141.
33. Gourbiere S (2004) How do natural and sexual selection contribute to sympatric speciation? J Evol Biol 17(6):1297-1309.
34. Papadopulos AS, et al. (2014) Evaluation of genetic isolation within an island flora reveals unusually widespread local adaptation and supports sympatric speciation. Phil Trans R Soc B 369(1648):20130342.
35. Boomsma JJ & Nash DR (2014) Evolution: sympatric speciation the eusocial way. Curr Biol 24(17):R798-R800.
36. Les DH, et al. (2015) Through thick and thin: Cryptic sympatric speciation in the submersed genus Najas (Hydrocharitaceae). Mol Phylogenet Evol 82:15-30.
37. Gavrilets, S.2004.Fitness landscape and the origin of species. MPBD- a book of Google.com
38. Gavrilets,S. 2014. Models of speciation: where are we now? Jour. of Heredity. Academic oup.com
