# Supplementary material for: Incipient Sympatric Speciation and Evolution of Soil Bacteria Revealed by Metagenomic and Structured Non-Coding RNAs Analysis
Source: Biology (Basel). 2022 Jul 26;11(8):1110. doi: 10.3390/biology11081110 (PMC9331176; doi:10.3390/biology11081110)
Supplement: Supplementary file 1 [file biology-11-01110-s001.zip › Supplementary Table S2.xlsx]

## Sheet: Sheet1
File Name	Total Reads	Total Bases	Min Length	Max Length	Mean Length
B1_R1.fq.gz	53793245	8068986750	150	150	150
B1_R2.fq.gz	53793245	8068986750	150	150	150
B2_R1.fq.gz	57196503	8579475450	150	150	150
B2_R2.fq.gz	57196503	8579475450	150	150	150
B3_R1.fq.gz	59796076	8969411400	150	150	150
B3_R2.fq.gz	59796076	8969411400	150	150	150
B4_R1.fq.gz	56437357	8465603550	150	150	150
B4_R2.fq.gz	56437357	8465603550	150	150	150
B6_R1.fq.gz	56948813	8542321950	150	150	150
B6_R2.fq.gz	56948813	8542321950	150	150	150
B7_R1.fq.gz	61568632	9235294800	150	150	150
B7_R2.fq.gz	61568632	9235294800	150	150	150
C1_R1.fq.gz	54646040	8196906000	150	150	150
C1_R2.fq.gz	54646040	8196906000	150	150	150
C2_R1.fq.gz	52800568	7920085200	150	150	150
C2_R2.fq.gz	52800568	7920085200	150	150	150
C3_R1.fq.gz	51535140	7730271000	150	150	150
C3_R2.fq.gz	51535140	7730271000	150	150	150
C4_R1.fq.gz	49447086	7417062900	150	150	150
C4_R2.fq.gz	49447086	7417062900	150	150	150
C5_R1.fq.gz	48987533	7348129950	150	150	150
C5_R2.fq.gz	48987533	7348129950	150	150	150
C6_R1.fq.gz	50550977	7582646550	150	150	150
C6_R2.fq.gz	50550977	7582646550	150	150	150
