# Supplementary material for: Incipient Sympatric Speciation and Evolution of Soil Bacteria Revealed by Metagenomic and Structured Non-Coding RNAs Analysis
Source: Biology (Basel). 2022 Jul 26;11(8):1110. doi: 10.3390/biology11081110 (PMC9331176; doi:10.3390/biology11081110)
Supplement: Supplementary file 1 [file biology-11-01110-s001.zip › Supplementary Table S3.xlsx]

## Sheet: Sheet1
Samples	No. of contigs	Total assembly length (bp)	Average contigs size	Contig N50	Max contig size	Min contig size
B1	831183	630850579	759	739	58492	300
B2	794335	690378957	869	878	73367	300
B3	922933	772146507	837	825	244661	300
B4	915849	668954106	730	708	98224	300
B6	834898	606438772	726	704	85484	300
B7	920784	695822836	756	739	37800	300
C1	831649	602814794	725	698	79673	300
C2	901056	630615821	700	677	152804	300
C3	882764	614374135	696	675	35982	300
C4	864566	617103333	714	693	41123	300
C5	702397	464520935	661	634	254672	300
C6	853920	647138764	758	743	136559	300
