# Supplementary material for: Incipient Sympatric Speciation and Evolution of Soil Bacteria Revealed by Metagenomic and Structured Non-Coding RNAs Analysis
Source: Biology (Basel). 2022 Jul 26;11(8):1110. doi: 10.3390/biology11081110 (PMC9331176; doi:10.3390/biology11081110)
Supplement: Supplementary file 1 [file biology-11-01110-s001.zip › Supplementary Table S4.xlsx]

## Sheet: Result of LEfSe
Species identified with LEfSe that differed significantly in basalt and chalk (LDA score > 2)
Species	LDA SCORE (log 10)	In which group is enriched
Xanthomonas euvesicatoria	3.82308	Chalk
Sphingomonas sp MM 1	3.52869	Chalk
Urbifossiella limnaea	3.4701	Chalk
Usitatibacter rugosus	3.4571	Chalk
Sphingomonas rhizophila	3.43924	Chalk
Sphingomonas xanthus	3.42	Chalk
Sphingomonas ginsengisoli	3.41565	Chalk
Rubrobacter sp SCSIO	3.41205	Chalk
Rubrobacter xylanophilus	3.35598	Chalk
Usitatibacter palustris	3.34423	Chalk
Rhodoferax koreense	3.33296	Chalk
Sphingosinicella sp BN140058	3.30943	Chalk
Rhizorhabdus dicambivorans	3.30917	Chalk
Sphingomonas sp C8 2	3.30565	Chalk
Skermanella sp TT6	3.2919	Chalk
Stenotrophomonas maltophilia	3.29178	Chalk
Burkholderia pseudomallei	3.28544	Chalk
Sphingomonas wittichii	3.27756	Chalk
Mesorhizobium sp L 2 11	3.26047	Chalk
Alicycliphilus denitrificans	3.25985	Chalk
Allosphingosinicella indica	3.24397	Chalk
Frigoriglobus tundricola	3.23667	Chalk
Humisphaera borealis	3.23378	Chalk
Sphingomonas sanxanigenens	3.22636	Chalk
Sandaracinus amylolyticus	3.22569	Chalk
Hydrogenophaga sp BPS33	3.2241	Chalk
Sphingomonas koreensis	3.22399	Chalk
Sphingobium yanoikuyae	3.21218	Chalk
Sphingomonas sp HDW15A	3.20583	Chalk
Pseudomonas stutzeri	3.16012	Chalk
Sphingomonas sp FARSPH	3.15567	Chalk
Salmonella enterica	3.14627	Chalk
Acidovorax sp T1	3.1442	Chalk
Corallococcus coralloides	3.14337	Chalk
Gemmata obscuriglobus	3.13427	Chalk
Aquisphaera giovannonii	3.12768	Chalk
Sphingopyxis granuli	3.11847	Chalk
Tautonia plasticadhaerens	3.11472	Chalk
Myxococcus xanthus	3.11319	Chalk
Thauera sp MZ1T	3.10244	Chalk
Haliangium ochraceum	3.0941	Chalk
Sinorhizobium fredii	3.08531	Chalk
Lysobacter enzymogenes	3.08036	Chalk
Hydrogenophaga sp PBL H3	3.07484	Chalk
Sphingobium sp TKS	3.0694	Chalk
Labilithrix luteola	3.06796	Chalk
Hydrogenophaga sp PBC	3.0677	Chalk
Anaeromyxobacter dehalogenans	3.06531	Chalk
Sphingobium amiense	3.05787	Chalk
Planctomyces sp SH PL62	3.04628	Chalk
Cupriavidus pinatubonensis	3.04606	Chalk
Sphingobium cloacae	3.03964	Chalk
Comamonas testosteroni	3.0361	Chalk
Limnoglobus roseus	3.0334	Chalk
Variovorax sp SRS16	3.03275	Chalk
Azospira restricta	3.02363	Chalk
Anaeromyxobacter sp Fw109 5	3.01915	Chalk
Sphingopyxis macrogoltabida	3.0138	Chalk
Paludisphaera borealis	3.01365	Chalk
Sphingomonas alpina	3.00489	Chalk
Sphingomonas sp LMO 1	3.00249	Chalk
Hydrogenophaga sp BA0156	2.9924	Chalk
Brevibacterium frigoritolerans	2.98614	Chalk
Sphingomonas sp NIC1	2.96874	Chalk
Sphingomonas sp NBWT7	2.96644	Chalk
Cupriavidus oxalaticus	2.96271	Chalk
Sphingosinicella sp UDD2	2.95791	Chalk
Gemmata massiliana	2.9569	Chalk
Sphingomonas sp CL5 1	2.95275	Chalk
Achromobacter sp AONIH1	2.94969	Chalk
Novosphingobium resinovorum	2.94873	Chalk
Bordetella petrii	2.94623	Chalk
Gemmata sp SH PL17	2.9453	Chalk
Diaphorobacter aerolatus	2.94043	Chalk
Sphingobium baderi	2.9327	Chalk
Delftia acidovorans	2.93239	Chalk
Rubrobacter radiotolerans	2.92913	Chalk
Diaphorobacter sp JS3051	2.92733	Chalk
Tardibacter chloracetimidivorans	2.92283	Chalk
Acidovorax sp JS42	2.91204	Chalk
Sphingomonas melonis	2.906	Chalk
Sphingobium sp MI1205	2.90272	Chalk
Novosphingobium sp Gsoil	2.9004	Chalk
Pseudoxanthomonas mexicana	2.89316	Chalk
Diaphorobacter sp HDW4A	2.88946	Chalk
Sphingomonas sp KC8	2.88517	Chalk
Sphingomonas sp C33	2.88493	Chalk
Burkholderia multivorans	2.88227	Chalk
Lysobacter capsici	2.88196	Chalk
Arenimonas daejeonensis	2.86877	Chalk
Erythrobacter litoralis	2.85837	Chalk
Novosphingobium sp ABRDHK2	2.85757	Chalk
Thauera sp K11	2.84961	Chalk
Denitratisoma sp DHT3	2.84087	Chalk
Croceicoccus marinus	2.83506	Chalk
Porphyrobacter sp YT40	2.83251	Chalk
Sphingomonas taxi	2.8278	Chalk
Sphingomonas paucimobilis	2.81642	Chalk
Sphingobium sp SYK 6	2.81463	Chalk
Sphingomonas sp AP4 R1	2.80443	Chalk
Qipengyuania flava	2.80365	Chalk
Mesorhizobium sp M6A T Cr TU 016 01 1 1	2.80104	Chalk
Thauera aromatica	2.79047	Chalk
Altererythrobacter sp B11	2.78602	Chalk
Croceicoccus naphthovorans	2.78272	Chalk
Sulfurifustis variabilis	2.77953	Chalk
Sphingosinithalassobacter sp CS137	2.77707	Chalk
Sphingomonas sp MK52	2.77707	Chalk
Planctomyces sp SH PL14	2.77612	Chalk
Brucella anthropi	2.77101	Chalk
Sphingobium sp CAP 1	2.76745	Chalk
Sphingopyxis lindanitolerans	2.76327	Chalk
Sphingopyxis sp QXT 31	2.75186	Chalk
Mesorhizobium ciceri	2.75179	Chalk
Azoarcus sp DD4	2.74895	Chalk
Sphingosinithalassobacter sp zrk23	2.74802	Chalk
Sphingopyxis sp EG6	2.74121	Chalk
Novosphingobium aromaticivorans	2.73373	Chalk
Lacipirellula limnantheis	2.73174	Chalk
Parasphingopyxis algicola	2.72625	Chalk
Anatilimnocola aggregata	2.64927	Chalk
Sulfuritortus calidifontis	2.63461	Chalk
Mesorhizobium sp AA22	2.61217	Chalk
Sinorhizobium medicae	2.57767	Chalk
Bradyrhizobium icense	3.65181	Basalt
Kribbella flavida	3.62068	Basalt
Bradyrhizobium lablabi	3.58752	Basalt
Bradyrhizobium erythrophlei	3.58615	Basalt
Kribbella qitaiheensis	3.55862	Basalt
Micromonospora inositola	3.54215	Basalt
Bradyrhizobium paxllaeri	3.54034	Basalt
Actinomarinicola tropica	3.50019	Basalt
Micromonospora purpureochromogenes	3.47734	Basalt
Streptomyces venezuelae	3.45407	Basalt
Actinoplanes friuliensis	3.33511	Basalt
Phytohabitans suffuscus	3.29988	Basalt
Micromonospora aurantiaca	3.2857	Basalt
Amycolatopsis mediterranei	3.27756	Basalt
Actinoplanes sp N902 109	3.27617	Basalt
Nonomuraea sp ATCC	3.26085	Basalt
Nonomuraea nitratireducens	3.24504	Basalt
Actinomadura verrucosospora	3.23718	Basalt
Jiangella alkaliphila	3.21825	Basalt
Actinoplanes sp OR16	3.21764	Basalt
Actinomadura sp NAK00032	3.2102	Basalt
Phytohabitans flavus	3.20718	Basalt
Micromonospora echinaurantiaca	3.19378	Basalt
Streptomyces sp CC0208	3.19376	Basalt
Pseudonocardia dioxanivorans	3.18733	Basalt
Streptosporangium sp caverna	3.18427	Basalt
Micromonospora coriariae	3.18319	Basalt
Jiangella sp DSM	3.1801	Basalt
Actinomadura sp WMMA1423	3.16981	Basalt
Streptomyces hygroscopicus	3.16981	Basalt
Amycolatopsis sp Hca4	3.16133	Basalt
Actinoplanes teichomyceticus	3.15674	Basalt
Saccharothrix syringae	3.15265	Basalt
Pseudonocardia broussonetiae	3.14611	Basalt
Micromonospora terminaliae	3.14282	Basalt
Streptomyces lydicus	3.13773	Basalt
Actinoplanes missouriensis	3.12503	Basalt
Streptosporangium roseum	3.1165	Basalt
Actinomadura sp WMMB	3.11522	Basalt
Micromonospora sp WMMC415	3.11048	Basalt
Micromonospora krabiensis	3.101	Basalt
Micromonospora viridifaciens	3.09567	Basalt
Nocardioides mesophilus	3.09488	Basalt
Micromonospora carbonacea	3.09063	Basalt
Pseudonocardia sp CGMCC	3.08511	Basalt
Bradyrhizobium ottawaense	3.07854	Basalt
Amycolatopsis albispora	3.07075	Basalt
Plantactinospora sp KBS50	3.06948	Basalt
Frankia inefficax	3.06331	Basalt
Micromonospora echinofusca	3.06192	Basalt
Amycolatopsis methanolica	3.06129	Basalt
Micromonospora coxensis	3.05678	Basalt
Micromonospora siamensis	3.05377	Basalt
Saccharothrix espanaensis	3.04353	Basalt
Amycolatopsis sp FDAARGOS	3.04117	Basalt
Streptomyces chartreusis	3.03795	Basalt
Micromonospora auratinigra	3.03503	Basalt
Kibdelosporangium phytohabitans	3.03401	Basalt
Streptomyces sp LBUM	3.03177	Basalt
Actinocatenispora thailandica	3.02808	Basalt
Pseudonocardia autotrophica	3.02788	Basalt
Afipia sp GAS231	3.01793	Basalt
Saccharopolyspora erythraea	3.01695	Basalt
Streptomyces albus	3.01242	Basalt
Streptomyces griseorubiginosus	3.01043	Basalt
Bradyrhizobium canariense	3.00899	Basalt
Actinoplanes derwentensis	3.00697	Basalt
Micromonospora narathiwatensis	3.00653	Basalt
Amycolatopsis keratiniphila	3.00186	Basalt
Frankia sp EAN1pec	3.00147	Basalt
Mycobacterium sp JS623	2.99435	Basalt
Amycolatopsis sp YIM	2.99344	Basalt
Streptomyces sp ZYC 3	2.99019	Basalt
Micromonospora sp 28ISP2 46	2.98685	Basalt
Kutzneria albida	2.98657	Basalt
Micromonospora sp L5	2.98597	Basalt
Micromonospora zamorensis	2.98292	Basalt
Actinopolymorpha singaporensis	2.98045	Basalt
Bradyrhizobium sp SK17	2.97863	Basalt
Nocardia brasiliensis	2.97732	Basalt
Micromonospora sp WMMA2032	2.97366	Basalt
Streptomyces viridifaciens	2.97193	Basalt
Thermomonospora curvata	2.96998	Basalt
Mycolicibacterium boenickei	2.95826	Basalt
Friedmanniella luteola	2.95706	Basalt
Allokutzneria albata	2.94964	Basalt
Alloactinosynnema sp L 07	2.94642	Basalt
Bradyrhizobium sp 6 2017	2.94635	Basalt
Micromonospora echinospora	2.93984	Basalt
Streptomyces seoulensis	2.93414	Basalt
Micromonospora chokoriensis	2.93364	Basalt
Micromonospora sp HM134	2.92433	Basalt
Catenulispora acidiphila	2.92126	Basalt
Micromonospora sagamiensis	2.91977	Basalt
Micromonospora maris	2.91747	Basalt
Streptomyces albidoflavus	2.91238	Basalt
Amycolatopsis sp AA4	2.91164	Basalt
Phycicoccus sp HDW14	2.91072	Basalt
Streptomyces lincolnensis	2.90634	Basalt
Streptomyces sp SN 593	2.90284	Basalt
Micromonospora sp B006	2.90219	Basalt
Streptomyces sp TLI 053	2.90202	Basalt
Streptomyces glomeroaurantiacus	2.90067	Basalt
Aeromicrobium chenweiae	2.90021	Basalt
Actinosynnema pretiosum	2.89611	Basalt
Bradyrhizobium genosp L	2.89582	Basalt
Streptomyces buecherae	2.89537	Basalt
Streptomyces sp So13 3	2.88753	Basalt
Streptomyces bingchenggensis	2.88637	Basalt
Microlunatus sagamiharensis	2.88498	Basalt
Plantactinospora sp BC1	2.88441	Basalt
Micromonospora rifamycinica	2.87951	Basalt
Streptomyces niveus	2.87607	Basalt
Streptomyces sp CRXT Y 14	2.87446	Basalt
Pedococcus dokdonensis	2.86743	Basalt
Arthrobacter sp NEB	2.86476	Basalt
Aeromicrobium sp A1 2	2.86475	Basalt
Amycolatopsis orientalis	2.86119	Basalt
Streptomyces alfalfae	2.86062	Basalt
Amycolatopsis sp BJA 103	2.85987	Basalt
Streptomyces sp CdTB01	2.85865	Basalt
Aeromicrobium yanjiei	2.8555	Basalt
Micromonospora tulbaghiae	2.85054	Basalt
Streptomyces sp CB01881	2.84749	Basalt
Streptomyces lunaelactis	2.84634	Basalt
Thermobispora bispora	2.84236	Basalt
Plantactinospora sp BB1	2.8416	Basalt
Streptomyces sp SCUT 3	2.84003	Basalt
Streptomyces aquilus	2.83541	Basalt
Frankia sp QA3	2.83039	Basalt
Intrasporangium calvum	2.8293	Basalt
Verrucosispora sp NA02020	2.82679	Basalt
Nakamurella multipartita	2.82555	Basalt
Streptacidiphilus sp P02 A3a	2.82477	Basalt
Micromonospora craniellae	2.8247	Basalt
Streptomyces sp NHF165	2.823	Basalt
Frankia alni	2.82266	Basalt
Saccharomonospora marina	2.81169	Basalt
Streptomyces sp M2	2.80939	Basalt
Streptomyces cattleya	2.80094	Basalt
Amycolatopsis japonica	2.78899	Basalt
Streptomyces cacaoi	2.76968	Basalt
Saccharopolyspora pogona	2.76582	Basalt
Streptomyces dengpaensis	2.75469	Basalt
Streptomyces sp 3214 6	2.73462	Basalt
Streptomyces coelicolor	2.70951	Basalt
Salinispora arenicola	2.63395	Basalt
