# Supplementary material for: Incipient Sympatric Speciation and Evolution of Soil Bacteria Revealed by Metagenomic and Structured Non-Coding RNAs Analysis
Source: Biology (Basel). 2022 Jul 26;11(8):1110. doi: 10.3390/biology11081110 (PMC9331176; doi:10.3390/biology11081110)
Supplement: Supplementary file 1 [file biology-11-01110-s001.zip › Supplementary Table S5.xlsx]

## Sheet: Fst and π
Species	Fst	π(Basalt)	π(Chalk)
Streptomyces lividans	0.057016	0.00363523	0.00278659
Paenibacillus larvae	0.0412231	0.00142321	0.00162863
Conexibacter woesei	0.0416585	0.0055886	0.00495922
Gemmatirosa kalamazoonesis	0.0505516	0.00326382	0.00357771
Xanthomonas euvesicatoria	0.0426728	0.00213192	0.0021878
Conexibacter sp. SYSU D00693	0.0379511	0.00591999	0.00533928
Variovorax paradoxus	0.0348356	0.00323803	0.00348456
Sorangium cellulosum	0.0408943	0.00207269	0.00200012
Pseudomonas aeruginosa	0.0407093	0.00219202	0.00222945
Baekduia soli	0.04252	0.0049072	0.00433581
Luteitalea pratensis	0.0374726	0.00206694	0.00209922
Bradyrhizobium diazoefficiens	0.0424898	0.0021137	0.00171533
Bradyrhizobium sp. CCBAU 051011	0.0470687	0.00246566	0.001465
Bradyrhizobium icense	0.0349053	0.00369828	0.00235874
Bradyrhizobium lablabi	0.045169	0.00256585	0.00165672
Bradyrhizobium erythrophlei	0.0398212	0.00192613	0.00160299
Ramlibacter tataouinensis	0.0333892	0.00234308	0.00256517
Kribbella flavida	0.0732501	0.00255979	0.00180489
Bradyrhizobium paxllaeri	0.044849	0.00260733	0.00167544
